# Supplementary material for: Biosynthetic Pathway and the Potential Role of Melatonin at Different Abiotic Stressors and Developmental Stages in Tolypocladium guangdongense
Source: Front Microbiol. 2021 Oct 8;12:746141. doi: 10.3389/fmicb.2021.746141 (PMC8533646; doi:10.3389/fmicb.2021.746141)
Supplement: Supplementary Figure S1 — Effect of different concentration melatonin on the mycelial growth of T. guangdongense. [file Table_1.XLS]

## Sheet: Sheet1
Gene ID	Protein annotation	Symbol	Blast species	Amino acid identity (%)	P-value	Score	Forward primers	Reverse primers	Nucleotide sequences	Amino acid sequences
Cg_7317	Aromatic-L-amino-acid decarboxylase	AADC	Mus musculus	42.51	7.1e-136	392	CCGTCTTGACCGTCATGGTGGC	CTGAGCGGCCTTCTTGGTGCTC	ATGGATACAAACGAGTTTCGGGAGGCGGCCAAGGCGGCCATCGATCAGATCGCCGACTACCACGAGTCCATCCCCTCCAGGCGCGTCGTCGCCGCCGTCCAGCCGGGCTACCTGCGCCCCCTGCTGCCCGCCTCGCCGCCGCTCGACCCGGAGCCGTTCGCCGAGATCCAGGCCGACATCCACTCCAAGATCATGCCCGGCATCACCCACTGGGCCAGCCCCGGCTTCATGGCCTTCTTCCCCTGCTCCAGCAGCTACCCGGCCGCCATCGCCGAGATGTGGTCCAGCGCCTTCAACGGCGCCCACTTCAACTGGATCTGCAGCCCCGCCGTCACCGAGCTCGAGACCGTCGTCCTCGACTGGCTGGCGCAGGCGCTGGGCCTGCCCGAGTGCTTCCGC…	MDTNEFREAAKAAIDQIADYHESIPSRRVVAAVQPGYLRPLLPASPPLDPEPFAEIQADIHSKIMPGITHWASPGFMAFFPCSSSYPAAIAEMWSSAFNGAHFNWICSPAVTELETVVLDWLAQALGLPECFRSGGATHGGGVIHGSASEAVLTVMVAARDKFLAAKTAHMPDGEDKEDETWRLRSRLVALGSAGAHSSTKKAAQVLGVRFATVPVSEEHGFAMRGAALAKALDELAARGLEPFYVTATLGSTDVCAVDDFPGIAEALSRRAGTPDDIWVHVDAAYAGSALLLDENKPLAKPMAHFHSFNFNPHKWMLTTFDCSAVWVRSRADLITALSIKPPYLRNQFSDSELVTDYRDWQIPLGRRFRSLKLWVVLRAYGVRGLQEHVRNGVVLGET…
Cg_6700	Tryptophan decarboxylase1	TDC-1	Oryza sativa subsp. japonica	42.308	0.00012	31.6	CGTCCGGAGCACATGCGACA	GCAGGCTCGCAACTCGGACA	ATGGCAACGCAAGAAGCAACAACAATTGAACAGCCCGTTGTCAACATTCTCCAGGCCCAGAAACCAACGAGGATCGCCATCTACCTGAGAATAAAATCGCCGCTCTTTTCCAGCACTTATGACGAGGTCGTCCGGAGCACATGCGACACTCTCCATGTCCCACACGACAAGAGTCTCCTCCTGGCCATACAGAAGTGGCCCAAGTTGACAGTGTTGGCCTTCGACGTCTTCCACGACGACTATGATGTTTCTACTGCCCACCACCAGGCCGACCTCCCCGTGCTTCTTGTTGACTACGGCCGGAGACGCTCCCATGTCCGAGTTGCGAGCCTGCAGTTCAGAGACATGGTCAATAGCCATGTGGCGGAGCAGCACAACTATCACGGCTGGGACGCTAAA…	MATQEATTIEQPVVNILQAQKPTRIAIYLRIKSPLFSSTYDEVVRSTCDTLHVPHDKSLLLAIQKWPKLTVLAFDVFHDDYDVSTAHHQADLPVLLVDYGRRRSHVRVASLQFRDMVNSHVAEQHNYHGWDAKPPYIEDQTAAKPPSYANPRDTSML
Cg_1377	Tryptophan decarboxylase2	TDC-2	Oryza sativa subsp. japonica	39.583	0.000108	34.7	TCCTTGCTGTGCGTGGCTA	CCCCCTTGGTGTGGTATTC	ATGGCGACCACAGACGAGGAGAAGCAGTCGGCCAAGCTCGAGGTGCCAGGGCCCCCCCAGCTTGGCAACGTCGTCGGCACCCACCTGGGCGACAATGCAGACGACCTCCACCGGCGCCTCAACAACCGCCAGATCCAGCTCATCGCTATTGGCGGCTCCATCGGCACCGCCCTGTTCGTCAGCATCGGCAATGGCCTGGCCACCGGTGGCCCTGCCAGTCTGCTCATCGCCTACACCCTCTATCCCATGGTTCTCGCCTGCGTCAACAATTCCATCGCCGAGATGACGGTCCTCATGCCCGTGTCGGGTGGCTTCATCCGCCTCGCCGGCCACTGGGTCGACGACGCCTTCGGCTTCATGGCCGGCTGGAACTTCTTCCTCTACGAGGCGCTGCTGATT…	MATTDEEKQSAKLEVPGPPQLGNVVGTHLGDNADDLHRRLNNRQIQLIAIGGSIGTALFVSIGNGLATGGPASLLIAYTLYPMVLACVNNSIAEMTVLMPVSGGFIRLAGHWVDDAFGFMAGWNFFLYEALLIPFEITALNLVLSFWEPKMKEPGPTAGICAAVIICYAALNILAVRGYGEAEFWLSGGKVILIFMLFFFTFVTMVGGNPDHDRYGFRYWNNPGAFAEYHTKGAVGRFEGFLGALWNAAFAIVGPEYISMVAAEAKRPRIYIKAAFKTIYWRFGIFFFGSALAVGIVIPYDNKVIQDILMGNAESGTAASSPYVIAMENMGIHVLPHIVNALMFTSIFSAGNTYTYCATRSLYGLALEGRAPSFLRKCWGNGVPIYCFCIVMCFPLLSF…
Cg_8354	Tryptophan 5-hydroxylase 2	TPH	Mus musculus	39.062	0.0005	31.6	CTCAGCCAGGTCAGCAGCGTG	CGCCCTTCCGGATGCCACAAATA	ATGCGGGAACCCGACTACGAGGCCCGGCCGCCGCATCGCTTCCAACGCTTTCTCGATACCTTCAAGCCCGACGACACCAGCACGAGCTTCTTCCCCACCGATCACCTCAGCCAGGTCAGCAGCGTGCCGCGAGGCCATACCGAACTGTATTATTACTACGACCTGCGGGCGGCGGCCATCGAGTCAGCCGACGCGGGGCTGGCGCGGAAGCTCAAAGGAAGGCATCTGCAGATGATTGCCATAGGAGGCGCGATAGGCACGGGTTTATTTGTGGCATCCGGAAGGGCGTTGCAGACCGGAGGTCCTGCCTCGCTGCTTATAGCCTTTTCCATCGTCGGCGCCATGCTATATTGCACATGCCAAGCTCTCGGCGAGCTGGCCGTCATCTTCCCCATTGTC…	MREPDYEARPPHRFQRFLDTFKPDDTSTSFFPTDHLSQVSSVPRGHTELYYYYDLRAAAIESADAGLARKLKGRHLQMIAIGGAIGTGLFVASGRALQTGGPASLLIAFSIVGAMLYCTCQALGELAVIFPIVGSFSSWATRFLDPSWGFAIGWTYALQWLTVLPLEIIAASLAIRYWTSKLPSAIFVTTFLVAILLINLFGVQGYGEAEFAFSSIKVIAIIGFILLGIVLNCGGTPDRGYIGGEFWHDPGAFNNGFKGLCSVFVTAAFAFGGTELVGLAAAETANPRKSIPTAIKQVFWRIALFYIVGLTLVGLLVPYNDPRLIATSTSVDANASPFVIAIQDAGIEVLPSVMNSVILVAVVSVGNSAVFGSSRTIVALAKLKQAPKILGYIDRRGRP…
Cg_4295	Serotonin N-acetyltransferase1	SNAT-1	Oryza sativa subsp. japonica	38.235	0.0005	32.7	AGCCTACAGCGTACCCGCCA	TCCCTGGCGATACCCTCCGC	ATGACCATCACCACTCCGGCCCCCGTCACCCTCCGCAGCGCCACCCCCAGCAAAGCCTACCTCGACGAAGCCTACAGCGTACCCGCCATCACCGCCGACGTCGCCGACCCCGTAACGGACACCATCGTCGCGACGACCCCCGCCGGCGCACTCGTCGGGTTCGCCGTCCTGACGCGCGGGTCCAGCGAGCTGTGCGTCGCGCACCGCGGCGCCATCGAGCTGCAGCGCATATACGTCGACCCGGCGTACCACGGCAACGACGTCGGCAAGGCGCTCGCCCTGGATGCGGAGGGTATCGCCAGGGAGCGCGGGTTCAAGAATATCTGGCTGGGGGTCTGGGAGAACCAAGGCGCAGAAGGTGTATGA	MTITTPAPVTLRSATPSKAYLDEAYSVPAITADVADPVTDTIVATTPAGALVGFAVLTRGSSELCVAHRGAIELQRIYVDPAYHGNDVGKALALDAEGIARERGFKNIWLGVWENQGAEGV
Cg_9235	Serotonin N-acetyltransferase	SNAT-2	Mus musculus	35.333	0.000211	31.2	CGCATTCGACTCCACCATCCCG	GCAGAAACACCTTCCCCTCGCC	ATGGCTCCAACGACCTTCACCATCCGCAACGCTGGCTCCTCACCAAGCGACGCCGCCTTCATCGTCGCCGCATTCGACTCCACCATCCCGTACCTGGAGTCAACCGGCAACAGCGGCCAATGGGGCACCCAGCTCTTCTCCGAAAAGGACGGCTTCACCCAGACCGTCCGCGACGACATTGACAAGTCGGAAACGTTCGGCCGGACAGGCCAGGGCGAGCGGATCCGCACCTTCATCGCCCAGGTGCACGATACCGAGTACAGGGACAGCGAAGACGTGTTTTTGCGCCACGTGGACGGCGAGGGGAAGGTGTTTCTGCCCGTGGGCGCGATAACGGTCCGCGACGATGAGTTCTCCGAGCACATCCTGGTCAACGAGGACCTGAAGCCTCATGCGGAC…	MAPTTFTIRNAGSSPSDAAFIVAAFDSTIPYLESTGNSGQWGTQLFSEKDGFTQTVRDDIDKSETFGRTGQGERIRTFIAQVHDTEYRDSEDVFLRHVDGEGKVFLPVGAITVRDDEFSEHILVNEDLKPHADEAKKAGGFLFIDVLITDHRVGERRRGAGGALVEKVKEHAREQGKKAVFIDCWTGGTGKLVPYYERFGFQVIQAFEVKRKDGSVWPAKLMRVDISNK
Cg_7898	Tryptamine 5-hydroxylase	T5H	Oryza sativa subsp. japonica	35.654	5.48e-07	40	GCCCGTCATCCCAAGCCACC	GACAGGGGGCAGCTTCAGCG	ATGATTACAGCCCTAACAACCTATTTCTCTGCCGGCCACGACCTTTCATCCGCTCCTGAGGATGCCGATATCGCGCAGGTGACTCGGGAGACGACCCGGATGCAGCGCGAGCGGGGGTTCAACGCCACGGACCTAGCTGCAGCACAGGTTGTCATTATTCATGGGAGCCTCGTGAGCGCTGTGCCTACTGTGTTCTGGGCAGTCGCGCATGTCTTCAGCAGACCCGGGCTGCTCGCAAGGTTGCGGGAGGAGATTCTCGCCGCCGTCACCATCAAAAGCGACAACAGATCCGGTGTACGAATCTTCAAAGGTGAGAGAAGGCGCTATCTTCTCAAAAAGGGGACTGCTATCTTGGTGCCCGTCATCCCAAGCCACCGCCATCGAGAAGCCTGGGGTGAT…	MITALTTYFSAGHDLSSAPEDADIAQVTRETTRMQRERGFNATDLAAAQVVIIHGSLVSAVPTVFWAVAHVFSRPGLLARLREEILAAVTIKSDNRSGVRIFKGERRRYLLKKGTAILVPVIPSHRHREAWGDASEEFHPDRFLGEYARGSGNGKNDGGNIKQAAQLRKKAYFPFGGGRELCPGRNFATAEALGTLVVLALGFDISAPDGSALKLPPVGSSKMTWQTARPLETADLRAKVKRRAGWENVVWGVSAD
Cg_2442	Acetylserot.onin O-methyltransferase	ASMT-1	Mus musculus	47.368	0.0001	30.4	TGAGCCTCTTCGAGGTCATT	GTACTTGTTCCAGTCGTGCG	ATGGCAGCTCCGTCCCGGACAGCCGCGGCCCGTCTTGGGCGGCCACGGCCACGGCTGCACGCGAGCCCGGCTCTAGCCATCTGGTCACGCGAGCCACGGCAGCCGATTCTGCCCTCCTCGCGCCAGCAATGGCACTCGACCTTCTCGTCCGTCAACCCCGACGAGGTCTCCCATTTCAGTGCCCTCGCCGGCGAGTGGTGGGATCCCCACGGCTCCTCGAGGCTGCTCCACCTCATGAACCCGCTGCGGCACGACTTTATTCGGGCCTGCCGTCGGTCCGAGCCGCGACCAGCCGGCCCCGACGAGGACGCCTCCCTTTCCTACCTCGACATCGGCTGCGGCGGCGGCATCTTTGCCGAGAGCGCGGCCCGGCTGCCGACGACCCGTCGAGTCACGGCC…	MAAPSRTAAARLGRPRPRLHASPALAIWSREPRQPILPSSRQQWHSTFSSVNPDEVSHFSALAGEWWDPHGSSRLLHLMNPLRHDFIRACRRSEPRPAGPDEDASLSYLDIGCGGGIFAESAARLPTTRRVTAIDPTPSVLAVAKAHARKDPSLSGQLSYRQSSIEALEVPQDDKDRYDVVSLFEVIEHVDEPAAFLERVRPFVKPGGWLAMSTIARTWMSWFTTNLVAEDLLRIVPPGTHDWNKYINDDELRRYFVDKGWENPRVMGVVYVPGLGWREVRGSEKVGNYFFGVQRGAEASHDEP
Cg_5760	Acetylserot.onin O-methyltransferase	ASMT-2	Mus musculus	35.929	0.000703	30.4	GGTTGGCGACGTCCTCGTTCAG	GCCTCCTGTCCTTGTCACACGC	ATGGACCGCAAATCCGAATCCGCCACCTACACGCACGGCCACCATGCCTCGGTTCTTCGCTCCCACACCTGGCGCACGGCGCTCAATTCGGCAGCGTACCTGCTGCCTCACCTGAAGGCGGGCATGAAGGTGCTCGACATCGGCTGCGGCCCCGGGACCATCACCGTGGACCTTGCCGGCTACGTGCCCGACGGCCACATCACCGGACTGGAGCGGGTTGGCGACGTCCTCGTTCAGGCACGCGCCCTGGCCGAGGAGAAGGGGGCGACAAACGTCGATTTCGTCGAGGGCGACGCCAACGCGCTGGACTATGCGGATGACAGCTTTGATGTCGTCGTTTGCCACCAGGTCCTGCAACATGTCAAGGATCCAGTTGGCATCCTCCGGGAGATGAGGCGT…	MDRKSESATYTHGHHASVLRSHTWRTALNSAAYLLPHLKAGMKVLDIGCGPGTITVDLAGYVPDGHITGLERVGDVLVQARALAEEKGATNVDFVEGDANALDYADDSFDVVVCHQVLQHVKDPVGILREMRRVTRTGGVVAARESDYGSFTWYPDVDGMEKWRSLYRTVAGWNGGEPDAGRMVHAWARKAGFAASAITSSSSTWCYSTEEEISWWSGLWAERTVASAFARTAVDGKLATEADLTAISDVWKRWGQQEDAWFSVLHGEVICRK
